# Supplementary material for: Physicochemical and In Vitro Digestion Properties of Curcumin-Loaded Solid Lipid Nanoparticles with Different Solid Lipids and Emulsifiers
Source: Foods. 2023 May 18;12(10):2045. doi: 10.3390/foods12102045 (PMC10217647; doi:10.3390/foods12102045)
Supplement: Supplementary file 1 [file foods-12-02045-s001.zip]

Archive with 1 entries (1 files):
- foods-2365466-supplementary.pdf
